# Supplementary material for: Genome information processing by the INO80 chromatin remodeler positions nucleosomes
Source: Nat Commun. 2021 May 28;12:3231. doi: 10.1038/s41467-021-23016-z (PMC8163841; doi:10.1038/s41467-021-23016-z)
Supplement: Supplementary file 3 — Supplementary Data 1 [file 41467_2021_23016_MOESM3_ESM.xlsx]

## Sheet: Sheet1
Supplementary data 1. Experimental information summary for each reconstituted chromatin sample used in this study for composite plots and heatmaps. Each replicate represents an individually assembled chromatin on a different day. The processed data file can be downloaded at GEO (GSE145093).
Processed data file	organism	histones	remodeler	barrier	histone-to-DNA ratio	sequencing-mode	DNA source	Replicate
Replicate1_dm_none_INO80	Saccharomyces cerevisiae	Drosophila melanogaster embryos	INO80	none	0.4	single-end	in vitro, plasmid DNA	1
Replicate1_dm_none_none	Saccharomyces cerevisiae	Drosophila melanogaster embryos	none	none	0.4	single-end	in vitro, plasmid DNA	1
Replicate1_in vivo_MNase-seq	Saccharomyces cerevisiae	in vivo	in vivo	in vivo	in vivo	single-end	in vivo, genomic DNA	1
Replicate1_hs_Reb1_INO80	Saccharomyces cerevisiae	recombinant Homo sapiens	INO80	Reb1-20 nM	0.4	single-end	in vitro, plasmid DNA	1
Replicate1_hs_Reb1-2nM_INO80	Saccharomyces cerevisiae	recombinant Homo sapiens	INO80	Reb1-2 nM	0.4	single-end	in vitro, plasmid DNA	1
Replicate1_hs_Reb1-6nM_INO80	Saccharomyces cerevisiae	recombinant Homo sapiens	INO80	Reb1-6 nM	0.4	single-end	in vitro, plasmid DNA	1
Replicate1_hs_none_Ino80-Rvb1-2	Saccharomyces cerevisiae	recombinant Homo sapiens	Ino80-Rvb1-2	none	0.4	single-end	in vitro, plasmid DNA	1
Replicate1_hs-tl_none_INO80	Saccharomyces cerevisiae	recombinant Homo sapiens without histone tails	INO80	none	0.4	single-end	in vitro, plasmid DNA	1
Replicate1_hs-tl_none_none	Saccharomyces cerevisiae	recombinant Homo sapiens without histone tails	none	none	0.4	single-end	in vitro, plasmid DNA	1
Replicate1_sc_none_INO80	Saccharomyces cerevisiae	recombinant Saccharomyces cerevisiae	INO80	none	0.4	single-end	in vitro, plasmid DNA	1
Replicate1_sc_none_none	Saccharomyces cerevisiae	recombinant Saccharomyces cerevisiae	none	none	0.4	single-end	in vitro, plasmid DNA	1
Replicate2_dm_none_INO80	Saccharomyces cerevisiae	Drosophila melanogaster embryos	INO80	none	0.4	single-end	in vitro, plasmid DNA	2
Replicate2_dm_none_none	Saccharomyces cerevisiae	Drosophila melanogaster embryos	none	none	0.4	single-end	in vitro, plasmid DNA	2
Replicate2_hs_Reb1_INO80	Saccharomyces cerevisiae	recombinant Homo sapiens	INO80	Reb1-20 nM	0.4	single-end	in vitro, plasmid DNA	2
Replicate2_hs_none_Ino80-Rvb1-2	Saccharomyces cerevisiae	recombinant Homo sapiens	Ino80-Rvb1-2	none	0.4	single-end	in vitro, plasmid DNA	2
Replicate2_hs_none_none	Saccharomyces cerevisiae	recombinant Homo sapiens	none	none	0.4	single-end	in vitro, plasmid DNA	2
Replicate2_hs-tl_none_INO80	Saccharomyces cerevisiae	recombinant Homo sapiens without histone tails	INO80	none	0.4	single-end	in vitro, plasmid DNA	2
Replicate2_hs-tl_none_none	Saccharomyces cerevisiae	recombinant Homo sapiens without histone tails	none	none	0.4	single-end	in vitro, plasmid DNA	2
Replicate2_sc_none_INO80	Saccharomyces cerevisiae	recombinant Saccharomyces cerevisiae	INO80	none	0.4	single-end	in vitro, plasmid DNA	2
Replicate3_dm_none_INO80	Saccharomyces cerevisiae	Drosophila melanogaster embryos	INO80	none	0.4	single-end	in vitro, plasmid DNA	3
Replicate3_hs_Reb1_INO80	Saccharomyces cerevisiae	recombinant Homo sapiens	INO80	Reb1-20 nM	0.4	single-end	in vitro, plasmid DNA	3
Replicate3_hs_none_none	Saccharomyces cerevisiae	recombinant Homo sapiens	none	none	0.4	single-end	in vitro, plasmid DNA	3
Replicate4_dm_none_INO80	Saccharomyces cerevisiae	Drosophila melanogaster embryos	INO80	none	0.4	single-end	in vitro, plasmid DNA	4
Replicate4_hs_Reb1_INO80	Saccharomyces cerevisiae	recombinant Homo sapiens	INO80	Reb1-20 nM	0.4	single-end	in vitro, plasmid DNA	4
Replicate5_dm_none_INO80	Saccharomyces cerevisiae	Drosophila melanogaster embryos	INO80	none	0.4	single-end	in vitro, plasmid DNA	5
Replicate5_hs_none_INO80	Saccharomyces cerevisiae	recombinant Homo sapiens	INO80	none	0.4	single-end	in vitro, plasmid DNA	5
Replicate5_hs_Reb1_INO80	Saccharomyces cerevisiae	recombinant Homo sapiens	INO80	Reb1-20 nM	0.4	single-end	in vitro, plasmid DNA	5
Replicate6_dm_none_INO80	Saccharomyces cerevisiae	Drosophila melanogaster embryos	INO80	none	0.4	single-end	in vitro, plasmid DNA	6
Replicate6_hs_none_INO80	Saccharomyces cerevisiae	recombinant Homo sapiens	INO80	none	0.4	single-end	in vitro, plasmid DNA	6
Replicate6_hs_Reb1_INO80	Saccharomyces cerevisiae	recombinant Homo sapiens	INO80	Reb1-20 nM	0.4	single-end	in vitro, plasmid DNA	6
Replicate7_dm_none_INO80	Saccharomyces cerevisiae	Drosophila melanogaster embryos	INO80	none	0.4	single-end	in vitro, plasmid DNA	7
Replicate7_dm_Reb1_INO80	Saccharomyces cerevisiae	Drosophila melanogaster embryos	INO80	Reb1-20 nM	0.4	single-end	in vitro, plasmid DNA	7
Replicate7_dm_none_Ino80-WalkerB	Saccharomyces cerevisiae	Drosophila melanogaster embryos	Ino80-WalkerB	none	0.4	single-end	in vitro, plasmid DNA	7
Replicate7_dm_none_none	Saccharomyces cerevisiae	Drosophila melanogaster embryos	none	none	0.4	single-end	in vitro, plasmid DNA	7
Replicate7_hs_none_INO80	Saccharomyces cerevisiae	recombinant Homo sapiens	INO80	none	0.4	single-end	in vitro, plasmid DNA	7
Replicate7_hs_none_Ino80-Rvb1-2	Saccharomyces cerevisiae	recombinant Homo sapiens	Ino80-Rvb1-2	none	0.4	single-end	in vitro, plasmid DNA	7
Replicate7_hs_none_Ino80-WalkerB	Saccharomyces cerevisiae	recombinant Homo sapiens	Ino80-WalkerB	none	0.4	single-end	in vitro, plasmid DNA	7
Replicate7_hs_none_none	Saccharomyces cerevisiae	recombinant Homo sapiens	none	none	0.4	single-end	in vitro, plasmid DNA	7
Replicate8_dm_none_INO80	Saccharomyces cerevisiae	Drosophila melanogaster embryos	INO80	none	0.4	single-end	in vitro, plasmid DNA	8
Replicate8_dm_Reb1_INO80	Saccharomyces cerevisiae	Drosophila melanogaster embryos	INO80	Reb1-20 nM	0.4	single-end	in vitro, plasmid DNA	8
Replicate8_dm_none_none	Saccharomyces cerevisiae	Drosophila melanogaster embryos	none	none	0.4	single-end	in vitro, plasmid DNA	8
Replicate8_dm_Reb1_none	Saccharomyces cerevisiae	Drosophila melanogaster embryos	none	Reb1-20 nM	0.4	single-end	in vitro, plasmid DNA	8
Replicate8_hs_none_INO80	Saccharomyces cerevisiae	recombinant Homo sapiens	INO80	none	0.4	single-end	in vitro, plasmid DNA	8
Replicate8_hs_Reb1_INO80	Saccharomyces cerevisiae	recombinant Homo sapiens	INO80	Reb1-20 nM	0.4	single-end	in vitro, plasmid DNA	8
Replicate8_hs_Reb1-2nM_INO80	Saccharomyces cerevisiae	recombinant Homo sapiens	INO80	Reb1-2 nM	0.4	single-end	in vitro, plasmid DNA	8
Replicate8_hs_Reb1-6nM_INO80	Saccharomyces cerevisiae	recombinant Homo sapiens	INO80	Reb1-6 nM	0.4	single-end	in vitro, plasmid DNA	8
Replicate8_hs_none_none	Saccharomyces cerevisiae	recombinant Homo sapiens	none	none	0.4	single-end	in vitro, plasmid DNA	8
Replicate_DSB1_dm_BamHI_INO80	Saccharomyces cerevisiae	Drosophila melanogaster embryos	INO80	Double strand breaks (BamHI)	0.4	single-end	in vitro, plasmid DNA	DSB1
Replicate_DSB1_dm_BamHI_none	Saccharomyces cerevisiae	Drosophila melanogaster embryos	none	Double strand breaks (BamHI)	0.4	single-end	in vitro, plasmid DNA	DSB1
Replicate_DSB1_dm_none_none	Saccharomyces cerevisiae	Drosophila melanogaster embryos	none	none	0.4	single-end	in vitro, plasmid DNA	DSB1
Replicate_DSB2_dm_BamHI_INO80	Saccharomyces cerevisiae	Drosophila melanogaster embryos	INO80	Double strand breaks (BamHI)	0.4	single-end	in vitro, plasmid DNA	DSB2
Replicate_DSB2_dm_EcoRV_INO80	Saccharomyces cerevisiae	Drosophila melanogaster embryos	INO80	Double strand breaks (EcoRV)	0.4	single-end	in vitro, plasmid DNA	DSB2
Replicate_DSB2_dm_KpnI_INO80	Saccharomyces cerevisiae	Drosophila melanogaster embryos	INO80	Double strand breaks (KpnI)	0.4	single-end	in vitro, plasmid DNA	DSB2
Replicate_DSB2_dm_BamHI_none	Saccharomyces cerevisiae	Drosophila melanogaster embryos	none	Double strand breaks (BamHI)	0.4	single-end	in vitro, plasmid DNA	DSB2
Replicate_DSB2_dm_EcoRV_none	Saccharomyces cerevisiae	Drosophila melanogaster embryos	none	Double strand breaks (EcoRV)	0.4	single-end	in vitro, plasmid DNA	DSB2
Replicate_DSB2_dm_KpnI_none	Saccharomyces cerevisiae	Drosophila melanogaster embryos	none	Double strand breaks (KpnI)	0.4	single-end	in vitro, plasmid DNA	DSB2
