# Supplementary material for: Genome information processing by the INO80 chromatin remodeler positions nucleosomes
Source: Nat Commun. 2021 May 28;12:3231. doi: 10.1038/s41467-021-23016-z (PMC8163841; doi:10.1038/s41467-021-23016-z)
Supplement: Supplementary file 4 — Supplementary Data 2 [file 41467_2021_23016_MOESM4_ESM.xlsx]

## Sheet: Sheet1
Supplementary data 2. Experimental information summary for each reconstituted chromatin sample used for DNA-shape analysis. Each replicate represents an individually assembled chromatin on a different day. The processed data file can be downloaded at GEO (GSE145093).
Processed data file	organism	histones	remodeler	barrier	histone-to-DNA ratio	sequencing-mode	DNA source	Replicate
Replicate1_hs-tl_INO80_04_PE	Saccharomyces cerevisiae	recombinant Homo sapiens without histone tails	INO80	none	0.4	paired-end	in vitro, plasmid DNA	1
Replicate1_INO80_02_PE	Saccharomyces cerevisiae	Drosophila melanogaster embryos	INO80	none	0.2	paired-end	in vitro, plasmid DNA	1
Replicate1_INO80_04_PE	Saccharomyces cerevisiae	Drosophila melanogaster embryos	INO80	none	0.4	paired-end	in vitro, plasmid DNA	1
Replicate2_hs_INO80_04_PE	Saccharomyces cerevisiae	recombinant Homo sapiens	INO80	none	0.4	paired-end	in vitro, plasmid DNA	2
Replicate2_hs-tl_INO80_04_PE	Saccharomyces cerevisiae	recombinant Homo sapiens without histone tails	INO80	none	0.4	paired-end	in vitro, plasmid DNA	2
Replicate2_INO80_02_PE	Saccharomyces cerevisiae	Drosophila melanogaster embryos	INO80	none	0.2	paired-end	in vitro, plasmid DNA	2
Replicate3_INO80_02_PE	Saccharomyces cerevisiae	Drosophila melanogaster embryos	INO80	none	0.2	paired-end	in vitro, plasmid DNA	3
Replicate4_INO80_02_PE	Saccharomyces cerevisiae	Drosophila melanogaster embryos	INO80	none	0.2	paired-end	in vitro, plasmid DNA	4
Replicate4_INO80_04_PE	Saccharomyces cerevisiae	Drosophila melanogaster embryos	INO80	none	0.4	paired-end	in vitro, plasmid DNA	4
Replicate3_INO80-ct_02_PE	Saccharomyces cerevisiae	Drosophila melanogaster embryos	INO80-C. thermophilium	none	0.2	paired-end	in vitro, plasmid DNA	3
Replicate4_INO80-ct_02_PE	Saccharomyces cerevisiae	Drosophila melanogaster embryos	INO80-C. thermophilium	none	0.2	paired-end	in vitro, plasmid DNA	4
Replicate4_INO80-ct_04_PE	Saccharomyces cerevisiae	Drosophila melanogaster embryos	INO80-C. thermophilium	none	0.4	paired-end	in vitro, plasmid DNA	4
Replicate4_INO80-DN_02_PE	Saccharomyces cerevisiae	Drosophila melanogaster embryos	INO80-DN	none	0.2	paired-end	in vitro, plasmid DNA	4
Replicate4_INO80-DN_04_PE	Saccharomyces cerevisiae	Drosophila melanogaster embryos	INO80-DN	none	0.4	paired-end	in vitro, plasmid DNA	4
Replicate4_INO80-DNhp10_02_PE	Saccharomyces cerevisiae	Drosophila melanogaster embryos	INO80-DNhp10	none	0.2	paired-end	in vitro, plasmid DNA	4
Replicate4_INO80-DNhp10_04_PE	Saccharomyces cerevisiae	Drosophila melanogaster embryos	INO80-DNhp10	none	0.4	paired-end	in vitro, plasmid DNA	4
Replicate4_INO80-HMGII_02_PE	Saccharomyces cerevisiae	Drosophila melanogaster embryos	INO80-HMGII	none	0.2	paired-end	in vitro, plasmid DNA	4
Replicate4_INO80-HMGII_04_PE	Saccharomyces cerevisiae	Drosophila melanogaster embryos	INO80-HMGII	none	0.4	paired-end	in vitro, plasmid DNA	4
Replicate4_INO80-HSA1_02_PE	Saccharomyces cerevisiae	Drosophila melanogaster embryos	INO80-HSA1	none	0.2	paired-end	in vitro, plasmid DNA	4
Replicate4_INO80-HSA1_04_PE	Saccharomyces cerevisiae	Drosophila melanogaster embryos	INO80-HSA1	none	0.4	paired-end	in vitro, plasmid DNA	4
Replicate4_INO80-HSA1-HMGII_02_PE	Saccharomyces cerevisiae	Drosophila melanogaster embryos	INO80-HSA1-HMGII	none	0.2	paired-end	in vitro, plasmid DNA	4
Replicate4_INO80-HSA1-HMGII_04_PE	Saccharomyces cerevisiae	Drosophila melanogaster embryos	INO80-HSA1-HMGII	none	0.4	paired-end	in vitro, plasmid DNA	4
Replicate4_INO80-HSA2_02_PE	Saccharomyces cerevisiae	Drosophila melanogaster embryos	INO80-HSA2	none	0.2	paired-end	in vitro, plasmid DNA	4
Replicate4_INO80-HSA2_04_PE	Saccharomyces cerevisiae	Drosophila melanogaster embryos	INO80-HSA2	none	0.4	paired-end	in vitro, plasmid DNA	4
Replicate4_INO80-HSA2-HMGII_02_PE	Saccharomyces cerevisiae	Drosophila melanogaster embryos	INO80-HSA2-HMGII	none	0.2	paired-end	in vitro, plasmid DNA	4
Replicate4_INO80-HSA2-HMGII_04_PE	Saccharomyces cerevisiae	Drosophila melanogaster embryos	INO80-HSA2-HMGII	none	0.4	paired-end	in vitro, plasmid DNA	4
Replicate1_hs-tl_SGD_04_PE	Saccharomyces cerevisiae	recombinant Homo sapiens without histone tails	none	none	0.4	paired-end	in vitro, plasmid DNA	1
Replicate1_SGD_02_PE	Saccharomyces cerevisiae	Drosophila melanogaster embryos	none	none	0.2	paired-end	in vitro, plasmid DNA	1
Replicate1_SGD_04_PE	Saccharomyces cerevisiae	Drosophila melanogaster embryos	none	none	0.4	paired-end	in vitro, plasmid DNA	1
Replicate2_hs_SGD_04_PE	Saccharomyces cerevisiae	recombinant Homo sapiens	none	none	0.4	paired-end	in vitro, plasmid DNA	2
Replicate2_hs-tl_SGD_04_PE	Saccharomyces cerevisiae	recombinant Homo sapiens without histone tails	none	none	0.4	paired-end	in vitro, plasmid DNA	2
Replicate2_SGD_02_PE	Saccharomyces cerevisiae	Drosophila melanogaster embryos	none	none	0.2	paired-end	in vitro, plasmid DNA	2
Replicate3_SGD_02_PE	Saccharomyces cerevisiae	Drosophila melanogaster embryos	none	none	0.2	paired-end	in vitro, plasmid DNA	3
Replicate4_SGD_02_PE	Saccharomyces cerevisiae	Drosophila melanogaster embryos	none	none	0.2	paired-end	in vitro, plasmid DNA	4
Replicate4_SGD_04_PE	Saccharomyces cerevisiae	Drosophila melanogaster embryos	none	none	0.4	paired-end	in vitro, plasmid DNA	4
