# Supplementary material for: Genome information processing by the INO80 chromatin remodeler positions nucleosomes
Source: Nat Commun. 2021 May 28;12:3231. doi: 10.1038/s41467-021-23016-z (PMC8163841; doi:10.1038/s41467-021-23016-z)
Supplement: Supplementary file 7 — Source Data [file 41467_2021_23016_MOESM7_ESM.xlsx]

## Sheet: Figure 6d
	nucleosome sliding kinetics of INO80 WT using yGL167c-601 in vivo distance nucleosomes
		Reb1 bound	Reb1 unbound	Reb1 bound	Reb1 unbound	Reb1 bound	Reb1 unbound	Reb1 bound	Reb1 unbound
		INO80 WT	INO80 WT	INO80 WT	INO80 WT	INO80 WT	INO80 WT	INO80 WT	INO80 WT
		date23072019	WT_23072019	REB1_24072019	WT_24072019	REB1_18092019	WT_18092019	Average	Average
time / min	0	0	0	0	0	0	0	0	0
	0.5	0	0	0	0	0	0	0	0
	1	0	0	0	0	0	0	0	0
	2	0	0.00788724	0	0.0206051	0	0.00315597	0	0.0105494
	5	0	0.0671355	0	0.11038	0	0.127753	0	0.101756
	10	0	0.181357	0	0.279634	0	0.36133	0	0.274107
	30	0	0.434451	0	0.689881	0	0.686304	0	0.603545
	60	0	0.6926	0	0.752039	0	0.739779	0	0.728139
	nucleosome sliding kinetics of INO80 WT using yGL167c-601 in vivo +20bp distance nucleosomes
		Reb1 bound	Reb1 unbound	Reb1 bound	Reb1 unbound	Reb1 bound	Reb1 unbound	Reb1 bound	Reb1 unbound
		INO80 WT	INO80 WT	INO80 WT	INO80 WT	INO80 WT	INO80 WT	INO80 WT	INO80 WT
		REB1_20190910	WT_20190910	REB1_20190910	WT_20190910	REB1_20190916	WT_20190916	Average +REb1	Average
time / min	0	0	0	0	0	0	0	0	0
	0.5	0	0	0	0	0	0	0	0
	1	0	0	0	0	0	0	0	0
	2	0	0	0	0.003644	0	0.0329462	0	0.0121967
	5	0	0.0745485	0	0.0954352	0	0.151112	0	0.107032
	10	0	0.290991	0	0.427896	0	0.3645	0	0.361129
	30	0.124731	0.747467	0.027732	0.692178	0.178992	0.544739	0.110485	0.661461
	60	0.491625	0.880335	0.413254	0.808214	0.25861	0.739121	0.38783	0.809223

## Sheet: Figure 6e
ATPase activity data (hydrolyzed ATP/INO80/min) plotted in Figure 6e
		Reb1 unbound	Reb1 bound	Reb1 unbound	Reb1 bound	Reb1 unbound	Reb1 bound	Reb1 unbound	Reb1 bound
		INO80 WT	INO80 WT	INO80 HMGII	INO80 HMGII	INO80 Nhp10	INO80 Nhp10	INO80 N-term	INO80 N-term
	Replicate 1	422.674	242.759	126.364	184.568	152.249	67.0598	335.763	326.216
	Replicate 2	383.787	173.837	121.43	130.55	139.114	59.7459	324.344	302.836
	Replicate 3	480.135	213.67	193.381	164.392	197.324	110.256	160.324	264.272
	Average	428.865	210.089	147.058	159.837	162.896	79.0206	273.477	297.774

## Sheet: Supplementary Figure 1a,d,e
	Panel S1a												Panel S1e
	Panel S1b data values quantification of SDS PAGE gel bands S1A (size exclusion chromatography second lane)
	INO80 subunit	MW	SDS PAGE band intensity
	Ino80	171	5490.41
	Arp8	100	3189.75
	Arp5	87.5	2382.39
	Ies1	78	2634.21
	Arp4	54.8	2020.56
	3x Rvb2	154.5	4543.14
	3x Rvb1	151.5	4221.73
	Ies2	36	1410.73
	Actin	41	1369.09
	Ies3	28	1075.97
	Taf14 +2x Nhp10	75.4	2855.63
	Ies4	13	305.021
	Ies6	18	418.142
	Ies5	14	182.314
	Panel S1d (activity assay using w.t. histones; upper panel)				Panel S1d (activity assay using tailless histones; lower panel)
